# Supplementary material for: Complete human mtDNA genome sequences from Vietnam and the phylogeography of Mainland Southeast Asia
Source: Sci Rep. 2018 Aug 3;8:11651. doi: 10.1038/s41598-018-29989-0 (PMC6076260; doi:10.1038/s41598-018-29989-0)
Supplement: Supplementary file 1 — Dataset 1 [file 41598_2018_29989_MOESM1_ESM.xlsx]

## Sheet: Table S1. MSEA Haplogroups
Table S1. Population Information and haplogroup counts
Country	References	Language family*	Population	Sample size	A+152+16362	A+152+16362+200	A+152C	A11a	A12	A13	A14	A15a	A17	A18	A5b1	A5b1b	A5b1c1	B4	B4.16261	B4+16261	B4a1a	B4a1a3a1a	B4a1a7	B4a1c	B4a1c2	B4a1c4	B4a1c5	B4a1e	B4a2a	B4a2a1	B4a2a2	B4a2a3	B4a4	B4a5	B4b1	B4b1a2	B4b1a2a	B4b1a2b2	B4b1a2f	B4b1a2g	B4b1a2g1	B4b1a2h	B4b1c1	B4b1c2	B4c	B4c1a	B4c1a1	B4c1b	B4c1b+16335
					1	2	1	2	2	4	13	1	16	1	1	1	3	8	1	1	12	6	4	1	1	25	4	6	2	7	3	15	1	12	2	3	23	5	8	7	7	4	4	1	19	6	1	2	1
Vietnam	Present study	Austroasiatic	Various	88	0	2	0	0	0	0	0	0	0	0	0	0	0	0	1	0	0	0	0	0	0	2	0	0	0	0	0	0	0	0	0	0	0	0	0	0	0	0	2	0	0	0	0	0	0
Vietnam	Present study	Tai-Kadai	Various	179	1	0	0	0	0	0	0	0	0	0	1	0	0	0	0	0	0	0	0	1	1	2	0	2	0	0	0	0	0	1	0	1	4	0	0	0	0	0	2	0	9	0	0	0	1
Vietnam	Present study	Hmong-Mien	Various	154	0	0	0	0	0	0	9	0	2	0	0	0	0	0	0	0	0	0	0	0	0	5	0	0	0	0	0	0	0	9	0	0	0	0	0	0	0	0	0	0	0	0	0	0	0
Vietnam	Present study	Sino-Tibetan	Various	134	0	0	0	0	0	2	0	0	4	0	0	0	0	8	0	0	0	0	0	0	0	2	0	0	0	0	0	0	0	0	0	0	0	0	0	0	0	0	0	0	10	6	0	0	0
Vietnam	Present study	Austronesian	Various	54	0	0	0	0	0	0	0	0	0	0	0	0	0	0	0	0	0	0	0	0	0	0	0	0	0	0	0	0	0	0	0	0	0	0	0	0	0	0	0	0	0	0	0	0	0
Vietnam	Peng et al. (2010)	Austronesian	Cham	16	0	0	0	0	0	0	0	0	0	0	0	0	0	0	0	0	0	0	0	0	0	0	0	0	0	0	0	0	0	0	0	0	0	0	0	0	0	0	0	0	0	0	0	0	0
Thailand	Kutanan et al. (2017)	Austroasiatic	Lawa	70	0	0	0	0	0	0	3	0	7	0	0	0	0	0	0	0	0	0	0	0	0	0	0	0	0	0	0	0	0	0	0	0	0	0	0	0	0	0	0	0	0	0	0	0	0
Thailand	Kutanan et al. (2017)	Austroasiatic	Mon	110	0	0	0	0	0	0	1	0	1	0	0	0	0	0	0	0	0	0	0	0	0	0	0	0	0	0	0	0	0	0	0	0	0	0	0	0	0	0	0	0	0	0	0	0	0
Thailand	Kutanan et al. (2017)	Austroasiatic	Blang	50	0	0	0	0	0	0	0	0	2	0	0	0	0	0	0	0	0	0	0	0	0	0	0	0	0	0	0	0	0	0	0	0	0	0	0	0	0	0	0	0	0	0	0	0	0
Thailand	Kutanan et al. (2017)	Austroasiatic	H.tin.Pray	50	0	0	0	0	0	0	0	0	0	0	0	0	0	0	0	0	0	0	0	0	0	1	0	0	0	0	0	0	0	0	0	0	0	0	0	0	0	0	0	0	0	0	0	0	0
Thailand	Kutanan et al. (2017)	Austroasiatic	Soa	25	0	0	0	0	0	0	0	0	0	0	0	0	0	0	0	0	0	0	0	0	0	0	0	0	0	0	0	0	0	0	0	0	0	0	0	0	0	0	0	0	0	0	0	0	0
Thailand	Kutanan et al. (2017)	Austroasiatic	Khamu	25	0	0	0	0	0	0	0	0	0	0	0	0	0	0	0	0	0	0	0	0	0	0	0	0	0	0	0	0	0	0	0	0	0	0	0	0	0	0	0	0	0	0	0	0	0
Thailand	Kutanan et al. (2017)	Austroasiatic	Khmer	44	0	0	0	0	0	0	0	0	0	0	0	0	0	0	0	0	0	0	0	0	0	0	0	0	0	0	0	0	0	0	0	0	0	0	0	0	0	0	0	0	0	0	0	0	0
Thailand	Kutanan et al. (2017)	Austroasiatic	Paluang	25	0	0	0	0	0	0	0	0	0	0	0	0	0	0	0	0	0	0	0	0	0	0	0	0	0	0	0	0	0	0	0	0	0	0	0	0	0	0	0	0	0	0	0	0	0
Thailand	Kutanan et al. (2017)	Austroasiatic	Suay	25	0	0	0	0	0	0	0	0	0	0	0	0	0	0	0	0	0	0	0	0	0	0	0	0	0	0	0	0	0	0	0	0	0	0	0	0	0	0	0	0	0	0	0	0	0
Thailand	Kutanan et al. (2017)	Austroasiatic	Bru	24	0	0	0	0	0	0	0	0	0	0	0	0	0	0	0	0	0	0	0	0	0	0	0	0	0	0	0	0	0	0	0	0	0	0	0	0	0	0	0	0	0	0	0	0	0
Thailand	Kutanan et al. (2017)	Austroasiatic	H.tin.Mal	25	0	0	0	0	0	0	0	0	0	0	0	0	0	0	0	0	0	0	0	0	0	0	0	0	0	0	0	0	0	0	0	0	0	0	0	0	0	0	0	0	0	0	0	0	0
Thailand	Kutanan et al. (2017)	Austroasiatic	Nyahkur	23	0	0	0	0	0	0	0	0	0	0	0	0	0	0	0	0	0	0	0	0	0	0	0	0	0	0	0	0	0	0	0	0	0	0	0	0	0	0	0	0	0	0	0	0	0
Thailand	Kutanan et al. (2017)	Tai-Kadai	Khon_Mueang	246	0	0	1	0	0	2	0	0	0	0	0	0	0	0	0	0	0	0	0	0	0	3	0	3	0	0	0	0	0	0	0	2	10	0	0	0	0	0	0	0	0	0	0	2	0
Thailand	Kutanan et al. (2017)	Tai-Kadai	Lao_Isan	100	0	0	0	0	0	0	0	0	0	0	0	0	0	0	0	1	0	0	0	0	0	4	0	0	0	0	0	0	0	0	0	0	1	0	0	0	0	0	0	0	0	0	0	0	0
Thailand	Kutanan et al. (2017)	Tai-Kadai	Nyaw	25	0	0	0	0	0	0	0	0	0	0	0	0	0	0	0	0	0	0	0	0	0	2	0	0	0	0	0	0	0	0	0	0	0	0	0	0	0	0	0	0	0	0	0	0	0
Thailand	Kutanan et al. (2017)	Tai-Kadai	Phuan	125	0	0	0	0	0	0	0	0	0	0	0	0	0	0	0	0	0	0	0	0	0	1	0	0	0	0	0	0	0	0	1	0	0	0	0	0	0	0	0	0	0	0	0	0	0
Thailand	Kutanan et al. (2017)	Tai-Kadai	Phutai	25	0	0	0	0	0	0	0	0	0	0	0	0	0	0	0	0	0	0	0	0	0	2	0	0	0	0	0	0	0	0	0	0	4	0	0	0	0	0	0	0	0	0	0	0	0
Thailand	Kutanan et al. (2017)	Tai-Kadai	Shan	25	0	0	0	0	0	0	0	0	0	0	0	0	0	0	0	0	0	0	0	0	0	1	0	0	0	0	0	0	0	0	0	0	0	0	0	0	0	0	0	0	0	0	0	0	0
Thailand	Kutanan et al. (2017)	Tai-Kadai	Black_Tai	50	0	0	0	0	0	0	0	0	0	0	0	0	0	0	0	0	0	0	0	0	0	0	0	0	0	0	0	0	0	0	0	0	2	0	0	0	0	0	0	0	0	0	0	0	0
Thailand	Kutanan et al. (2017)	Tai-Kadai	Seak	26	0	0	0	0	0	0	0	0	0	0	0	0	0	0	0	0	0	0	0	0	0	0	0	0	0	0	0	0	0	0	0	0	0	0	0	0	0	0	0	0	0	0	0	0	0
Thailand	Kutanan et al. (2017)	Tai-Kadai	Yuan	42	0	0	0	0	0	0	0	0	0	0	0	0	0	0	0	0	0	0	0	0	0	0	0	0	0	0	0	0	0	0	0	0	0	0	0	0	0	0	0	0	0	0	0	0	0
Thailand	Kutanan et al. (2017)	Tai-Kadai	Kalueang	25	0	0	0	0	0	0	0	0	0	0	0	0	0	0	0	0	0	0	0	0	0	0	0	0	0	0	0	0	0	0	0	0	0	0	0	0	0	0	0	0	0	0	0	0	0
Laos	Kutanan et al. (2017)	Tai-Kadai	Lao	15	0	0	0	0	0	0	0	0	0	0	0	0	0	0	0	0	0	0	0	0	0	0	0	0	0	0	0	0	0	0	0	0	0	0	0	0	0	0	0	0	0	0	0	0	0
Laos	Kutanan et al. (2017)	Tai-Kadai	Lao_Lum	49	0	0	0	0	0	0	0	0	0	0	0	0	0	0	0	0	0	0	0	0	0	0	0	0	0	0	0	0	0	0	0	0	0	0	0	0	0	0	0	0	0	0	0	0	0
Cambodia	Zhang et al. (2013)	Austronesian	Jarai	10	0	0	0	0	0	0	0	0	0	0	0	0	0	0	0	0	0	0	0	0	0	0	0	0	0	0	0	0	0	0	0	0	0	0	0	0	0	0	0	0	0	0	0	0	0
Cambodia	Zhang et al. (2013)	Austroasiatic	Tompuon	14	0	0	0	0	0	0	0	0	0	0	0	0	0	0	0	0	0	0	0	0	0	0	0	0	0	0	0	0	0	0	0	0	0	0	0	0	0	0	0	0	0	0	0	0	0
Cambodia	Zhang et al. (2013)	Austroasiatic	Brao	9	0	0	0	0	0	0	0	0	0	0	0	0	0	0	0	0	0	0	0	0	0	0	0	0	0	0	0	0	0	0	0	0	0	0	0	0	0	0	0	0	0	0	0	0	0
Cambodia	Zhang et al. (2013)	Austroasiatic	Kravet	3	0	0	0	0	0	0	0	0	0	0	0	0	0	0	0	0	0	0	0	0	0	0	0	0	0	0	0	0	0	0	0	0	0	0	0	0	0	0	0	0	0	0	0	0	0
Cambodia	Zhang et al. (2013)	Austroasiatic	Kreung	10	0	0	0	0	0	0	0	0	0	0	0	0	0	0	0	0	0	0	0	0	0	0	0	0	0	0	0	0	0	0	0	0	0	0	0	0	0	0	0	0	0	0	0	0	0
Cambodia	Zhang et al. (2013)	Austroasiatic	Lun	1	0	0	0	0	0	0	0	0	0	0	0	0	0	0	0	0	0	0	0	0	0	0	0	0	0	0	0	0	0	0	0	0	0	0	0	0	0	0	0	0	0	0	0	0	0
Cambodia	Zhang et al. (2013)	Austroasiatic	Phnong	5	0	0	0	0	0	0	0	0	0	0	0	0	0	0	0	0	0	0	0	0	0	0	0	0	0	0	0	0	0	0	0	0	0	0	0	0	0	0	0	0	0	0	0	0	0
Cambodia	Zhang et al. (2013)	Austroasiatic	Stieng	8	0	0	0	0	0	0	0	0	0	0	0	0	0	0	0	0	0	0	0	0	0	0	0	0	0	0	0	0	0	0	0	0	0	0	0	0	0	0	0	0	0	0	0	0	0
Cambodia	Zhang et al. (2013)	Austroasiatic	Mel	5	0	0	0	0	0	0	0	0	0	0	0	0	0	0	0	0	0	0	0	0	0	0	0	0	0	0	0	0	0	0	0	0	0	0	0	0	0	0	0	0	0	0	0	0	0
Cambodia	Zhang et al. (2013)	Austroasiatic	Khmer	18	0	0	0	0	0	0	0	0	0	0	0	0	0	0	0	0	0	0	0	0	0	0	0	0	0	0	0	0	0	0	0	0	0	0	0	0	0	0	0	0	0	0	0	0	0
Taiwan	Ko et al. (2014)	Austronesian	Makatao	50	0	0	0	0	0	0	0	1	0	0	0	0	0	0	0	0	0	0	0	0	0	0	0	1	1	0	0	0	0	0	0	0	1	3	0	0	0	0	0	0	0	0	0	0	0
Taiwan	Ko et al. (2014)	Austronesian	Bunun	51	0	0	0	0	0	0	0	0	0	0	0	0	1	0	0	0	0	0	0	0	0	0	0	0	0	0	0	0	0	0	0	0	0	1	3	6	7	0	0	0	0	0	0	0	0
Taiwan	Ko et al. (2014)	Austronesian	Paiwan	50	0	0	0	0	0	0	0	0	0	0	0	0	1	0	0	0	4	0	0	0	0	0	0	0	0	0	0	12	0	0	0	0	0	0	0	0	0	0	0	0	0	0	0	0	0
Taiwan	Ko et al. (2014)	Austronesian	Ami	51	0	0	0	0	0	0	0	0	0	0	0	0	0	0	0	0	1	6	4	0	0	0	0	0	0	0	0	0	0	0	0	0	0	0	0	0	0	4	0	0	0	0	0	0	0
Taiwan	Ko et al. (2014)	Austronesian	Rukai	51	0	0	0	0	0	0	0	0	0	0	0	0	0	0	0	0	2	0	0	0	0	0	0	0	0	0	0	2	0	0	0	0	0	0	0	0	0	0	0	0	0	0	0	0	0
Taiwan	Ko et al. (2014)	Austronesian	Tsou	48	0	0	0	0	0	0	0	0	0	0	0	0	0	0	0	0	4	0	0	0	0	0	0	0	0	0	0	0	0	0	0	0	0	0	4	1	0	0	0	0	0	0	0	0	0
Taiwan	Ko et al. (2014)	Austronesian	TAO	44	0	0	0	0	0	0	0	0	0	0	0	0	0	0	0	0	0	0	0	0	0	0	0	0	0	7	0	0	0	0	0	0	0	0	0	0	0	0	0	0	0	0	0	0	0
Taiwan	Ko et al. (2014)	Austronesian	Atayal	50	0	0	0	0	0	0	0	0	0	0	0	0	0	0	0	0	0	0	0	0	0	0	0	0	0	0	2	0	0	0	0	0	0	0	1	0	0	0	0	0	0	0	0	0	0
Taiwan	Ko et al. (2014)	Austronesian	Saisiat	23	0	0	0	0	0	0	0	0	0	0	0	0	0	0	0	0	0	0	0	0	0	0	0	0	0	0	1	0	0	0	0	0	0	0	0	0	0	0	0	0	0	0	0	0	0
Taiwan	Ko et al. (2014)	Austronesian	Puyuma	39	0	0	0	0	0	0	0	0	0	0	0	0	0	0	0	0	0	0	0	0	0	0	0	0	0	0	0	0	0	0	0	0	0	0	0	0	0	0	0	0	0	0	0	0	0
Taiwan	Ko et al. (2014)	Sino-Tibetan	Hakka	44	0	0	0	0	0	0	0	0	0	0	0	0	1	0	0	0	1	0	0	0	0	0	2	0	1	0	0	1	0	2	0	0	0	1	0	0	0	0	0	1	0	0	0	0	0
Taiwan	Ko et al. (2014)	Sino-Tibetan	Minnan	50	0	0	0	0	0	0	0	0	0	0	0	0	0	0	0	0	0	0	0	0	0	0	2	0	0	0	0	0	0	0	0	0	0	0	0	0	0	0	0	0	0	0	0	0	0
Myanmar	Summerer et al. (2014) Li et al. (2015)	Sino-Tibetan	Barman	93	0	0	0	0	0	0	0	0	0	0	0	0	0	0	0	0	0	0	0	0	0	0	0	0	0	0	0	0	0	0	0	0	0	0	0	0	0	0	0	0	0	0	0	0	0
West Malaysia	Jinam et al. (2012)	Austronesian	Temuan	18	0	0	0	0	0	0	0	0	0	0	0	0	0	0	0	0	0	0	0	0	0	0	0	0	0	0	0	0	0	0	0	0	1	0	0	0	0	0	0	0	0	0	0	0	0
West Malaysia	Jinam et al. (2012)	Austronesian	Seletar	21	0	0	0	0	0	0	0	0	0	0	0	0	0	0	0	0	0	0	0	0	0	0	0	0	0	0	0	0	0	0	0	0	0	0	0	0	0	0	0	0	0	0	0	0	0
West Malaysia	Jinam et al. (2012)	Austronesian	Jehai	24	0	0	0	0	0	0	0	0	0	0	0	0	0	0	0	0	0	0	0	0	0	0	0	0	0	0	0	0	0	0	0	0	0	0	0	0	0	0	0	0	0	0	0	0	0
S.China	Zheng et al. (2011)	Sino-Tibetan	Tibetan	23	0	0	0	2	0	0	0	0	0	0	0	0	0	0	0	0	0	0	0	0	0	0	0	0	0	0	0	0	0	0	0	0	0	0	0	0	0	0	0	0	0	0	0	0	0
S.China	Zheng et al. (2011)	Sino-Tibetan	Han	55	0	0	0	0	2	0	0	0	0	1	0	1	0	0	0	0	0	0	0	0	0	0	0	0	0	0	0	0	1	0	1	0	0	0	0	0	0	0	0	0	0	0	1	0	0
*Linguistic classification is based on Ethnologue**
** Simons GF, Fennig CD (2017). Ethnologue: languages of the world.20edn.SIL International, Dallas.
Haplogroup labels exclude all downstream subhaplogroups
[truncated: 419 more columns]

## Sheet: Table S2-VN-HG Freq
Table S2. Haplogroup frequencies of 609 complete mtDNA sequences from Vietnamese samples
Haplogroup	Number of Individuals	Frequency (%)
A+152+16362	1	0.164204
A+152+16362+200	2	0.328407
A13	2	0.328407
A14	9	1.47783
A17	6	0.985222
A5b1	1	0.164204
B4	8	1.31363
B4+16261	1	0.164204
B4a1c	1	0.164204
B4a1c2	1	0.164204
B4a1c4	11	1.80624
B4a1e	2	0.328407
B4a5	10	1.64204
B4b1a2	1	0.164204
B4b1a2a	4	0.656814
B4b1c1	4	0.656814
B4c	19	3.11987
B4c1a	6	0.985222
B4c1b+16335	1	0.164204
B4c1b2a	1	0.164204
B4c1b2c	3	0.492611
B4c1b2c2	2	0.328407
B4c2	10	1.64204
B4c2c	3	0.492611
B4e	1	0.164204
B4g1	5	0.821018
B4g1a	3	0.492611
B4g2	3	0.492611
B4h	5	0.821018
B4m	1	0.164204
B5a	1	0.164204
B5a1a	13	2.13465
B5a1b1	3	0.492611
B5a1c1a	8	1.31363
B5a1c1a1	12	1.97044
B5a1d	5	0.821018
B5b1	1	0.164204
B5b2+204	1	0.164204
B6a	14	2.29885
C4a2b	4	0.656814
C5d	5	0.821018
C7	4	0.656814
C7a	27	4.43
C7a1	1	0.164204
D4	6	0.985222
D4a	4	0.656814
D4a7	1	0.164204
D4b2b2a	2	0.328407
D4e1a3	2	0.328407
D4g2a1	1	0.164204
D4g2a1b	1	0.164204
D4j1a1	2	0.328407
D4j3	1	0.164204
D4s	8	1.31363
D5a2a1	1	0.164204
D5a2b	4	0.656814
D5b1c1a	1	0.164204
D5b3	3	0.492611
D5b4	3	0.492611
F1a	4	0.656814
F1a1	13	2.13465
F1a1a	39	6.40394
F1a1a1	4	0.656814
F1a1d	4	0.656814
F1a2	1	0.164204
F1a2a	1	0.164204
F1a4a	1	0.164204
F1a4a1	2	0.328407
F1a'c'f	2	0.328407
F1b1c	13	2.13465
F1c1a1	5	0.821018
F1d	5	0.821018
F1e3	4	0.656814
F1f	14	2.29885
F1g	4	0.656814
F1g1	2	0.328407
F2a	7	1.14943
F2a1	10	1.64204
F2d	1	0.164204
F2e	1	0.164204
F3a1	17	2.79146
G	6	0.985222
G1a1	3	0.492611
G2a1+16189	1	0.164204
M10	6	0.985222
M11a2	1	0.164204
M12a1a	4	0.656814
M12a1a1	2	0.328407
M12a2	1	0.164204
M12b1a	1	0.164204
M20	5	0.821018
M21b	4	0.656814
M23'75	2	0.328407
M24b	1	0.164204
M5	1	0.164204
M59	1	0.164204
M61	4	0.656814
M68a1a	3	0.492611
M70	1	0.164204
M71+151	20	3.28407
M71a1a	16	2.62726
M71c	1	0.164204
M73b	2	0.328407
M74	1	0.164204
M74a	6	0.985222
M74b	1	0.164204
M74b1	1	0.164204
M74b2	3	0.492611
M7b1a1	8	1.31363
M7b1a1+(16192)	7	1.14943
M7b1a1a2	5	0.821018
M7b1a1a3	14	2.29885
M7b1a1b	1	0.164204
M7b1a1d1	3	0.492611
M7b1a1f	2	0.328407
M7b1a1h	3	0.492611
M7c1a	3	0.492611
M7c1c2	5	0.821018
M7c1c2a	3	0.492611
M7c2a	3	0.492611
M9a4a1	1	0.164204
M9a5	1	0.164204
N21+195	5	0.821018
N9a1	2	0.328407
N9a10+16311	10	1.64204
N9a6	2	0.328407
R11b1	1	0.164204
R9b1	1	0.164204
R9b1a1a	1	0.164204
R9b1a2a	1	0.164204
R9b1a2b	1	0.164204
R9b1a3	3	0.492611
R9b2	2	0.328407
R9c1b1	2	0.328407
Z3a1a	1	0.164204

## Sheet: Table S3.VN HG Freq by Lang 
Table S3. Relative frequencies of Vietnamese major haplogroups by language family
	Austroasiatic (88)	Tai-Kadai (179)	Hmong-Mien (154)	Sino-Tibetan (134)	Austronesian (54)	Total (609)
A	2.27273	1.11732	7.14286	4.47761	0	3.44828
B4	7.95455	18.9944	12.987	33.5821	0	17.4056
B5	9.09091	6.14525	8.44156	3.73134	12.963	7.22496
B6a	1.13636	5.02793	2.5974	0	0	2.29885
C7	4.54545	7.26257	7.79221	1.49254	1.85185	5.25452
D4	5.68182	3.91061	4.54545	6.71642	0	4.5977
D5	3.40909	2.23464	1.2987	2.23881	0	1.97044
F1a1a	1.13636	3.91061	8.44156	13.4328	0	6.40394
F1(xF1a1a)	22.7273	13.9665	9.09091	12.6866	5.55556	12.9721
F2	0	0.558659	5.19481	7.46269	0	3.11987
F3a1	1.13636	2.23464	5.84416	2.23881	0	2.79146
M7	11.3636	18.9944	1.2987	6.71642	3.7037	9.35961
G	0	0.558659	5.84416	0	0	1.64204
R	4.54545	1.67598	1.94805	0.746269	1.85185	1.97044
N	0	3.91061	5.84416	0	5.55556	3.11987
M71	19.3182	0	0	0	37.037	6.07553
M*(xM7, M71)	5.68182	9.49721	5.84416	3.73134	31.4815	8.70279
Others	0	0	5.84416	0.746269	0	1.64204
Numbers in brackets specify the total number of samples in each language family

## Sheet: Table S4. MSEA.HG.Freq by Lang
Table S4. Relative frequencies of the Mainland Southeast Asia (MSEA) major haplogroups by language family, including Vietnam
	Austroasiatic (657)	Tai-Kadai (932)	Hmong-Mien (154)	Sino-Tibetan (399)	Austronesian (600)	Total (2742)
AxA17	0.913242	0.536481	5.84416	2.25564	0.5	1.16703
A17	1.52207	0	1.2987	1.00251	0	0.583516
B4	0.456621	2.6824	2.5974	4.51128	0.5	1.9329
B4a	0.456621	2.46781	9.09091	3.00752	7.83333	3.6105
B4b	0.304414	2.897	0	0.75188	5.33333	2.33406
B4c	0.304414	3.21888	1.2987	8.5213	3	3.1364
B5a	10.0457	11.9099	8.44156	4.26065	5.16667	8.6798
B5b	0.456621	0.214592	0	1.00251	0.166667	0.364697
B6a	4.10959	1.93133	2.5974	0	0.166667	1.82349
C(xC7)	0.304414	0.214592	5.19481	0.501253	0	0.510576
C7	1.82648	3.96996	7.79221	1.25313	0.833333	2.58935
D4	5.63166	2.897	4.54545	7.01754	0.666667	3.75638
D5	0.608828	0.965665	1.2987	3.00752	6.5	2.407
D6	0	0	0	0.75188	0.333333	0.182349
E	0	0	0	0.250627	8.83333	1.96937
F1(xF1a)	6.5449	6.43777	5.84416	5.01253	0.166667	4.85047
F1a	15.0685	12.8755	11.6883	6.26566	9.16667	11.5609
F2	0	1.39485	5.19481	2.75689	0.5	1.27644
F3	0.152207	2.03863	5.84416	1.00251	6	2.51641
F4	0.152207	0.751073	0	0	4.33333	1.23997
G	0.304414	0.536481	5.84416	2.00501	0.333333	0.948213
M*	8.52359	4.50644	1.2987	17.5439	1	6.41867
M10	0	0.965665	0	0.501253	0.333333	0.474106
M12	5.93607	1.18026	3.24675	0.250627	0.166667	2.07877
M20	2.58752	1.28755	0	0.250627	0.666667	1.23997
M21	1.21766	0.214592	0	0.501253	3.16667	1.13056
M24	1.97869	0.965665	0	1.00251	0.333333	1.02115
M51	1.97869	0.429185	0	0.501253	0.5	0.802334
M61	0.152207	1.18026	0	0	0	0.437637
M62b	0	0	0	2.75689	0	0.401167
M68a	2.1309	0.107296	0	0	0.5	0.656455
M71	3.80518	1.07296	0	0.250627	3.5	2.07877
M73	0.761035	0.107296	0	0	0.5	0.328228
M74	3.34855	1.82403	1.2987	0.75188	0.5	1.71408
M7b	3.95738	12.2318	1.2987	5.01253	9.5	7.98687
M7c	1.06545	3.64807	0	2.75689	5.66667	3.1364
M8	0.152207	0.429185	0	0.501253	0.166667	0.291758
M9	0.456621	0.965665	0	2.00501	0.166667	0.765864
M91	0.761035	0.429185	0	0.75188	0	0.437637
N	1.82648	1.07296	0	0.250627	1.5	1.16703
N21	1.06545	0.429185	1.2987	0.75188	1.66667	0.948213
N9a	1.06545	3.54077	4.54545	3.25815	3.83333	3.02699
R	3.34855	1.39485	0	2.50627	1.33333	1.9329
R9	2.28311	3.43348	1.94805	1.50376	3.83333	2.88111
Other	2.43531	0.643777	0.649351	1.25313	0.833333	1.2035
Numbers in brackets specify the total number of samples in each language family

## Sheet: Table S5.BE VN-specific lineage
Table S5. List of Vietnam specific lineages identified from the phylogenetic trees. Haplogroup names are from Phylotree Build 17 (18 Feb 2016). Defining mutations that occur on each branch are highlighted in different colours, coding-region mutations (np 577-16023) are shown in black and control region mutations (np 16024-576) in blue.
Haplogroup name from PhyloTree	Figure	Branch number*	Number of individuals on branch	Defining Mutations	Bayesian estimates (BE)
					Coalescence times	95% HPD
						Lower	Upper
A17	Figure S5, Online Resource 2	2	3	4113, 5514, 9126, 15217, 234, 16311	7207.8	2749.91	11953.7
B4a1c4	Figure S6, Online Resource 2	6	11	146, 12904<	10722	6823.86	15032.4
B4a5	Figure S6, Online Resource 2	7	10	5814, 12732<, 14518, 12732, 15236, 15244	5740.09	2230.6	9711.71
B4g1a	Figure S6, Online Resource 2	8	3	5108<, 14905, 16187, 8723, 9111, 10042C, 16187<	2889.68	280.871	6089.07
B4b1a2a	Figure S6, Online Resource 2	2	2	1719<, 2220, 5899insXC<, 5899insXC, 15301<, 16187, 7993, 16309, 16354<, 2831, 16187<	2292.54	221.323	4751.5
B4b1c1	Figure S6, Online Resource 2	3	4	7521, 9101G, 11239, 11914, 16175	6820.43	2653.21	11070.4
B4c	Figure S6, Online Resource 2	5	19	1119, 15346, 2884, 9024, 9030, 9151, 15010, 16108	10160.5	5391.11	16018
B5a1a	Figure S7, Online Resource 2	1	4	13145, 13395, 4092	4109.42	456.576	6308.85
C4a2b	Figure S8, Online Resource 2	1	4	16311, 247, 248<, 2232insA	4746.43	1039.8	8982.72
C7a	Figure S8, Online Resource 2	3	6	7853, 247, 248<, 4062<	4375.81	1449.56	7629.56
C7a	Figure S8, Online Resource 2	5	6	7853, 247, 248<, 14030	4394.61	1178.23	7505.7
C7a	Figure S8, Online Resource 2	8	2	7853, 247, 248<, 152	5645.41	2477.62	8982.38
C7a	Figure S8, Online Resource 2	9	2	7853, 247, 248<, 16311	4614.52	1261.92	8039.47
C7a	Figure S8, Online Resource 2	12	2	7853, 247, 248<, 6722	2856.6	184.782	1621.18
D4	Figure S9, Online Resource 2	2	3	3010, 8414, 14668, 195, 195<, 16249<	6153.2	1165.7	12527
D4s	Figure S9, Online Resource 2	3	8	199, 813, 8239, 15734	2660.78	282.698	5719.89
D5a2b	Figure S9, Online Resource 2	4	4	13356, 207, 3866, 15166	2763	314.433	6096.35
F1a1a	Figure S10, Online Resource 2	1	19	8149, 16108, 247, 248, 1503	4449.05	1536.23	7792.88
F1a	Figure S11, Online Resource 2	4	4	16172<, 4086, 247, 248<	10209.2	6018.47	14536
F1a1	Figure S11, Online Resource 2	2	12	16162, 247, 248<, 16311	7250	3171	10320
F1a1d	Figure S11, Online Resource 2	1	2	11380, 16399, 247, 248<, 152, 14417	208.763	0.0192	678.155
F1b1c	Figure S11, Online Resource 2	11	13	152, 247, 248<, 16266<, 4732, 5147<, 5508, 10235, 10976, 11860, 13708<, 14476, 15119, 16232A,16249<	3938.68	1008.83	7749
F1c1a1	Figure S11, Online Resource 2	12	5	152, 247, 248<, 16266, 6599<, 8567, 9053<, 10454<, 13759<, 16111<, 16129	3271.55	435.96	7087.95
F1g	Figure S11, Online Resource 2	10	2	2389, 3398, 247, 248<, 3702, 4048, 16390<	4072.73	683.565	7824.49
F2a	Figure S12, Online Resource 2	1	7	16203<, 247, 248<, 10927, 16111A	3105.44	380.345	6846.73
F2a1	Figure S12, Online Resource 2	2	10	247, 248<, 5747delA, 10810, 15151<, 15203<, 16086, 16167<, 16203<, 16318<	3023.19	602.967	6331.44
F3a1	Figure S12, Online Resource 2	4	4	709, 5894, 14971, 16260<, 247, 248<, 4824, 4991, 15412G, 207	1722.47	170.961	4120.79
F3a1	Figure S12, Online Resource 2	7	2	709, 5894, 14971, 16260<, 247, 248<, 9854 16187, 16189, 204, 10499, 15943, 16187<, 16189<	1157.76	5.0661	3295.84
F3a1	Figure S12, Online Resource 2	8	4	709, 5894, 14971, 16260<, 247, 248<, 9854, 16187, 16189, 16093<, 16187<, 16189<	5233.74	1429.91	9038.24
M10	Figure S14, Online Resource 2	3	6	573insXC<, 709<, 4140, 8793, 12549, 13152, 14502, 15040, 15071, 16311, 573insXC, 953, 4823, 6040, 9644, 9729, 12976, 13203, 15514, 16256<	2267.91	84.9186	4888.09
M20	Figure S14, Online Resource 2	2	4	152, 249delA, 316, 3200, 3714, 4385T, 4772, 7433, 8853, 9127, 9512, 10274, 10679, 11914, 12354, 14974, 5691, 16129, 16209<, 16272, 247, 248, 225<, 16086, 143, 8343, 15280	1686.76	95.3853	7894.09
M21b	Figure S14, Online Resource 2	5	4	3915<, 5108, 7861<, 146, 150<, 504<, 1415<, 3915, 6581<, 8790<, 9053<, 9058<, 9210<, 9449<, 12612<, 12681<, 15940delT, 16129	11813.8	5201.56	18285.2
M61	Figure S14, Online Resource 2	4	4	1193, 1342, 8269<, 11810, 12732, 16381<, 8269, 8269delGC, 13468, 152<, 5812, 7759, 16304<, 16344,	8421.11	3026.85	14065.8
M71a1a	Figure S14, Online Resource 2	10	15	16269, 4317, 13590, 14857, 15496	3362.91	779.376	5825.55
M7b1a1	Figure S15, Online Resource 2	9	2	150, 12811, 596, 14311, 16301G, 16391	1910.62	6	4761.42
M7b1a1a2	Figure S15, Online Resource 2	1	2	1694, 11659, 593, 4137, 6253, 8270	3956.31	554.759	7503.61
M7b1a1a2	Figure S15, Online Resource 2	2	3	1694, 11659, 6254, 9494, 461, 10320, 10586, 13470, 15217	891.367	7.5467	1980.02
M7b1a1a3	Figure S15, Online Resource 2	6	2	204<, 456<, 14978, 16093<	2939.68	361.753	5475.83
M7c1c2	Figure S15, Online Resource 2	14	2	146A, 16223<, 16147, 199, 9007, 13368	2894.33	103.796	6079.79
M7c1c2	Figure S15, Online Resource 2	15	2	146A, 16223<, 146<, 16295, 204<	7173.42	2701.67	11530.8
N9a10+16311	Figure S16, Online Resource 2	2	2	12771, 16311, 16187, 16189, 4386, 15094, 1041, 5585, 13488, 16390, 16187<, 16189<	2039.07	82.1784	4754.62
*The numbers at the top of branches as indicated in Figures S5-S16 in Online Resource 2

## Sheet: Table S6.BE.MSEA.HG
Table S6. Bayesian estimates (BE) of coalescence times of the major MSEA haplogroups, with 95% highest posterior density (HPD) intervals
Haplogroup	Sample size	BE coalescent time	95%_HPD
			Lower	Upper
A	48	27164.5	20452.6	34250
A14	13	9051.33	5052.24	13334
A17	16	14143.6	9924.64	18714.4
B	594	49350	38952.7	57100.6
B4	299	39550.7	31646.9	48511.6
B4a	99	23338.7	18539.9	28371
B4a1a	22	8898.19	5067.45	12828.7
B4a1c	31	16123.1	11859.2	20512
B4a1c4	25	10867.3	7670.38	14429.1
B4a2a	27	10954.4	7293.52	14974.7
B4a2a3	15	4357.82	1541.55	7452.58
B4a5	12	13533.4	8371.56	19047.4
B4b1	64	21667.1	16245.2	27172.8
B4b1a2	57	14950.3	10858.2	19326.5
B4b1a2a	23	9512.58	6380.69	12669.3
B4b1a2g	14	5304.61	2169.08	8752.23
B4c	86	28951.7	22946.3	35075.6
B4c1	40	23687.4	18512.2	29310.9
B4c1b2	30	15539	11854.9	19261.8
B4c1b2a2	17	6443.98	3314.22	9884.56
B4c2	27	12196.2	8319.72	16782.4
B4g	24	19111.8	13805.6	24739.8
B4g1	13	14230.7	7044.62	16782.7
B5	245	41739.9	31138.6	50976.2
B5a	235	27622.3	19814.4	33876.6
B5a1	206	19100.1	13950.7	22372.1
B5a1a	79	12637.2	8794.98	14580.5
B5a1b1	30	10670.5	7545.79	13075.6
B5a1c	33	13179.9	8522.89	16105.9
B5a1c1	26	10556.3	6413.33	12707.5
B5a1d	57	11281.7	7721.7	13109
B5a2	24	19491.2	12414.5	24799.5
B5b	10	24117.1	16511.3	29638.9
B6a	50	23497.1	15099.6	30626.4
B6a1	10	12980.8	7423.6	17565
C	85	23068.2	17024.5	28020.7
C4	9	15938	10900	20189
C5d	5	2704	85.33	5074
C7	71	17005.1	13075.2	21228
C7a	58	16583.7	12267.5	19875.2
C7a1	10	11648.5	8202.7	15261.3
D	174	38582.8	31407.7	45883.3
D4	103	28055.5	22866.6	33846.3
D4a	23	18377.2	13834.4	23102.9
D4j	22	18166.5	13084.8	23481.5
D5	66	31103.1	24567.7	38291.4
D5a2	11	17719.8	12462.1	23094.2
D5b	54	20614.6	15608	25345.8
D5b3a	32	6205.81	3154.31	9568.1
D5b3a1	19	3653.85	1312.34	6366.21
D6	5	23366	16205	30660
E	54	20401.5	13961	27131.3
E1	38	13795.4	8955.83	18738.7
E1a1a1	28	7316.93	4913.09	9794.35
E1a1a1b2	8	2008.83	353.322	3957.01
E2b	16	4828.19	2203.04	7145.03
F	588	50064.1	38967.8	58343.9
F1	318	30642.8	21014.4	39950.1
F1a	317	18362.6	13461.6	22616.2
F1a1	247	12385.2	9828.42	15166.7
F1a1a	186	10476.9	8452.79	12545.2
F1a1a1	76	6883.9	4727.19	8793.93
F1a1d	44	7939.25	6017.76	10089
F1a1d1	15	1788.53	335.746	3813.42
F1a2	10	7440.55	4530.35	10274.6
F1a3	31	12150.3	8193.01	15503.5
F1a3a	14	6473.08	4030.01	8779.39
F1a4a	14	9243.68	6017.53	11801.9
F1a4a1	13	7066.2	3799	9115.12
F1b1c	13	5924.09	1127.28	9851.47
F1c1a	11	12124.7	8535.64	15993.9
F1f	78	11461.7	8618.79	14601
F1g	12	11308.2	7645.02	15754.4
F2	35	24401.6	18048.8	31101.5
F2a	19	14145.1	8521.33	19729.2
F2a1	11	5989.92	2279.81	10039.5
F3	69	33817.6	24993.1	43277.6
F3a1	33	19063.8	12943.2	25822.3
F3b1a	36	9523.74	4730.2	15075.3
F3b1a2	27	5303.13	1776.67	9415.25
F4	34	37579.4	27976.6	47613.2
F4a2	6	12734.2	6662.52	19460.4
F4b	28	22550.8	14366.1	31395.4
F4b1	26	9394.18	4668.43	14834.6
G	26	28973.8	22676.2	36062.3
H	5	29292.1	18680.1	40469.2
M	529	58488.6	47667.7	60462.2
M1	11	25347.7	13306.3	27359.3
M3	11	35845.3	28073.7	41404.8
M7	305	47024	37003.2	57454.1
M7b	179	32631.8	22365.7	42575.4
M7b1	176	26027.1	18348.6	34263.2
M7b1a1a3	43	10654.8	7963.16	13632
M7b1a1b	19	8353.25	5883.81	11131.8
M7b1a1e	15	7336.81	4511.6	10219.7
M7b1a1e1	13	5247.57	2481.93	7943.79
M7b1a2a1	40	9727.19	666.398	12534.2
M7b1a2a1b	14	5781.48	2866.53	8417.25
M7c	86	29428.1	22186.5	37121.6
M7c1	72	21328.7	15883	26658.7
M7c1a	24	14678.1	9384.24	19493.2
M7c1c1	10	8202.74	5421.9	10726.4
M7c1c2	16	10057	7175.96	13008.6
M7c1c3	17	10895.8	6901.44	13760.2
M7c2	12	9958.48	6552.4	13620.9
M7c2a	9	6755.82	4004.59	9683.35
M8a2	8	17105	10894.5	23876.3
M9	21	27975.8	20487.5	36175.7
M9a	20	22568.6	16440.7	29164.8
M10	13	35782	22861.5	37564.3
M12	57	43688.4	31099.3	46300.2
M12a	28	40808.8	28241.6	37120.4
M12a1a	22	31136.8	18207.6	29910.3
M12b	29	35591.7	23206.5	36885.6
M12b1a	17	24879.2	13596.6	25544.5
M12b1a2	15	17213.4	7066.19	16855.4
M12b1a2a	12	10607.7	2203.48	16855.5
M13	10	48480.1	36284.4	49571.7
M20	34	19902.6	9510.42	21105.3
M21	31	44013.2	34393.1	53965.5
M21a	15	14918.3	8450.13	24804.2
M21b	16	39145.9	34956.7	48283.2
M24a	15	18889.1	7211.28	19258.3
M51a	16	34793.7	23603.8	35075.2
M51a1	10	28009.2	16352.7	28723.5
M61	12	18726.5	10926.7	27364
M62b	11	24110.7	13930.1	26357
M68a	18	28735.3	16701	29601.9
M71	57	41012.8	27912.2	43019.6
M71a	21	33223.1	20563.3	34231.5
M72	11	26793.4	13640.1	31474.3
M73	9	39947.7	26348.2	42362.5
M74	47	43489.9	31034.1	44916.1
M74a	10	17889.4	6615.15	18805.9
M74b	33	34393.1	22621.7	35431
N	201	56626.3	48387.4	64384
N7	13	33414.9	24076.1	42038.6
N8	5	16923	9415.92	25363.6
N9a	83	26699.9	19923.5	33957.6
N9a10	31	18552.4	13420.1	24068
N9a6	31	22704.6	17434.8	28430.2
N9a6b	15	2369.02	567.433	4790.92
N10	8	46840.3	36853.4	56595.1
N21	26	12964.1	8390.18	17973.7
N21+195	15	8756.66	3994.91	13211.3
N22	5	2431.32	121.202	6439.48
R	137	51485.4	44842.4	59881.7
R9b	50	37726.3	30204.2	45515.3
R9b1	32	22174.7	15972.7	28627.6
R9b1a3	18	10158.3	6005.23	14688.4
R9b2	15	9991.49	5562.43	15000.5
R9c1a	20	10905.4	6430.37	15850.7
R22	26	43116	33379.1	51306
U2	3	36293.4	27817.6	45186
W3a1b	7	12078.2	6292.01	18052.8
Y	4	24118.3	14010.5	34273.1
Z	10	22447	15662.4	29706.9
